# Supplementary material for: Economic Evaluation of Factorial Trials: Cost-Utility Analysis of the Atorvastatin in Factorial With Omega EE90 Risk Reduction in Diabetes 2 × 2 × 2 Factorial Trial of Atorvastatin, Omega-3 Fish Oil, and Action Planning
Source: Value Health. 2020 Oct;23(10):1340–8. doi: 10.1016/j.jval.2020.05.018 (PMC7537832; doi:10.1016/j.jval.2020.05.018)
Supplement: Appendix 2a [file mmc2.zip › jval_2971_JVAL_Appendix 2a - simplified Stata code for running bootstrapping_mmc2.do]

//Appendix to Dakin et al Value in Health 2020: https://doi.org/10.1016/j.jval.05.018

//PREPARING DATA FOR BOOTSTRAPPING
//This version uses bootstrapboots matrix direct from UKPDS vb5
	
use "jval_2971_JVAL_Appendix 2b UKPDS_Outcomes_Model_v2.0_Patient_mmc3.dta"
//Alternative line of code to enable import of csv file directly from UKPDS-OM2
//import delimited "UKPDS_Outcomes_Model_v2.0_Patient.dta" //Importing CSV file outputted from UKPDS-OM version 2.1 or b5


	merge m:1 id using "jval_2971_JVAL_Appendix 2c Risk_factor_data_factorial_mmc4.dta" //Merges in baseline, treatment ids and within trial data
	drop _merge
	
	append using "jval_2971_JVAL_Appendix 2c Risk_factor_data_factorial_mmc4.dta" //Generates bootstrap 0

	

//Calculate annual treatment cost and cost of letter
generate WithinTrialStudyMedCost_FullComp= statin*(0.81/28)*16*7+ omacor*(2*14.24/28)*16*7+ leaflet*(0.61*2+0.1+3) //Assuming full compliance
//BNF accessed 12/6/19: Atorvastatin 20mg tablets Drug tariff price £0.81 for 28 tablets. 
//BNF accessed 12/6/19: Eicosapentaenoic acid 460mg / Docosahexaenoic acid 380mg capsules Drug tariff price Part VIIIA Category C £14.24 for 28 capsules (given twice daily)
//The leaflet intervention was assumed to cost £4.32: the price of two second-class stamps from March 2019 (£1.22), plus an estimate of the price of the two envelopes and printing (£0.10) and 10 minutes for a GP administration/clerical worker (£3.00 PSSRU 2018)
generate AnnualStudyMedCost_FullComp= statin*(0.81/28)*365.25+ omacor*(2*14.24/28)*365.25 //Assuming full compliance

generate WithinTrialStudyMedCost= compliance_tablets_16week*statin*(0.81/28)*16*7+ compliance_capsules_16week*omacor*(2*14.24/28)*16*7+ leaflet*(0.61*2+0.1+3)  //Assuming actual compliance
generate AnnualStudyMedCost= compliance_tablets_16week*statin*(0.81/28)*365.25+ compliance_capsules_16week*omacor*(2*14.24/28)*365.25+ leaflet*(0.61*2+0.1+3) //Assuming actual compliance

//Generating total costs
generate lifetimeTreatmentCost= AnnualStudyMedCost* lifeexpectancy
generate totalWithinTrialCost= WithinTrialStudyMedCost+ withintrialcostexcldrugs

generate TOTALcost = totalWithinTrialCost+ lifetimeTreatmentCost + costofcomplications

generate TOTAL_LE=lifeexpectancy+16/52
generate TOTAL_QALYs = qale+ WithintrialQALYs


//continuous variables: centring continuous variables
local var "agenow durationofdiabetes bmi hdl1 ldl1 sbp1 hba1c1"
foreach v of local var {
	sum `v'
	gen mean = r(mean)
	generate `v'_c = `v'-mean
	drop mean
}

generate female=1-male
drop male


//Shorten variable names for anything that will be used as dependent variable to a maximum of five letters
rename TOTALcost Cost //Total cost including within trial and extrapolation //BC
rename TOTAL_QALYs QALYs
rename TOTAL_LE LE //Life expectancy, including within trial and extrapolated period 							// Appendix 3 - breakdown of model period
rename lifetimeTreatmentCost TxC //Lifetime therapy cost (modelled period only)
rename costofcomplications CompC //Complication cost in the modelled period

sum 

generate treatment2x2x2= statin*100+ omacor*10+ leaflet

save "Data for bootstrapping.dta", replace


//RUNNING BOOTSTRAPPING - THIS WILL TAKE A LONG TIME TO RUN

set matsize 5000
set more off


forvalues i=0(1)10 { //CHANGE NUMBER OF AFORRD BOOTSTRAP REPLICATES HERE
	display "Bootstrap:" `i'
	display "$S_TIME  $S_DATE"
quietly{
	use "Data for bootstrapping.dta", clear
	if (`i'!=0) bsample, strata(bootstrapnumber treatment2x2x2) 
		
	forvalues M=1(1)100 { //CHANGE NUMBER OF SETS OF UKPDS BOOTSTRAPS HERE
		matrix results = (`M') //Including imputation number in matrix
		matrix colnames results = ImputationNo

		local variable "Cost QALYs    qale      TxC CompC LE"
			foreach v of local variable {

			//Base case
				//2x2x2
				capture regress `v' statin omacor leaflet AF_int AL_int FL_int AFL_int nonwhite female agenow_c durationofdiabetes_c bmi_c AFbinary smokingbaseline hdl1_c ldl1_c sbp1_c hba1c1_c if bootstrapnumber==`M'
				if (_rc==0) matrix temp = e(b)
				if (_rc!=0) matrix temp = 0,0,0,0,0,  0,0,0,0,0,  0,0,0,0,0,  0,0,0,0
				matrix colnames temp = A_`v'_222 F_`v'_222 L_`v'_222 AFint_`v'_222 ALint_`v'_222 FLint_`v'_222 AFLint_`v'_222 nonwhi_`v'_222 female_`v'_222 age_`v'_222 durdia_`v'_222 bmi_`v'_222 atrfib_`v'_222 smoke_`v'_222 hdl_`v'_222 ldl_`v'_222 sbp_`v'_222 hba1c_`v'_222 cons_`v'_222 
				matrix results = results, temp
				matrix list results

				//2x2
				capture regress `v' statin omacor AF_int nonwhite female agenow_c durationofdiabetes_c bmi_c AFbinary smokingbaseline hdl1_c ldl1_c sbp1_c hba1c1_c if bootstrapnumber==`M'
				if (_rc==0) matrix temp = e(b)
				if (_rc!=0) matrix temp = 0,0,0,0,0,  0,0,0,0,0,  0,0,0,0,0
				matrix colnames temp = A_`v'_22 F_`v'_22 AFint_`v'_22 nonwhi_`v'_22 female_`v'_22 age_`v'_22 durdia_`v'_22 bmi_`v'_22 atrfib_`v'_22 smoke_`v'_22 hdl_`v'_22 ldl_`v'_22 sbp_`v'_22 hba1c_`v'_22 cons_`v'_22 
				matrix results = results, temp
				matrix list results

				//No interactions
				capture regress `v' statin omacor leaflet nonwhite female agenow_c durationofdiabetes_c bmi_c AFbinary smokingbaseline hdl1_c ldl1_c sbp1_c hba1c1_c if bootstrapnumber==`M'
				if (_rc==0) matrix temp = e(b)
				if (_rc!=0) matrix temp = 0,0,0,0,0,  0,0,0,0,0,  0,0,0,0,0
				matrix colnames temp = A_`v'_add F_`v'_add L_`v'_add nonwhi_`v'_add female_`v'_add age_`v'_add durdia_`v'_add bmi_`v'_add atrfib_`v'_add smoke_`v'_add hdl_`v'_add ldl_`v'_add sbp_`v'_add hba1c_`v'_add cons_`v'_add 
				matrix results = results, temp
				matrix list results

					} //variable loop
		
		//results is now row vector with 79 columns: 
			//- 1 column showing imputation number
			//19 columns per outcome variable labelled 222 – 2 x 2 x 2
			//15 columns per outcome variable labelled 22 – 2 x 2
			//15 columns per outcome variable labelled add – Regression with no interactions, including all three treatment dummies
					
		if (`M'==1) matrix RESULTS = results
		else matrix RESULTS = RESULTS \ results
		
		matrix drop results
}

	clear
	svmat RESULTS, names(col)
	generate BootstrapNo = `i'
	order  BootstrapNo, first
	if (`i'==0) save "BootstrapResults.dta"
	if (`i'!=0) append using "BootstrapResults.dta"
	if (`i'!=0) save "BootstrapResults.dta", replace	
} // quietly
}

//POST BOOTSTRAP PROCESSING

use "BootstrapResults.dta", clear

local variable "Cost QALYs qale     TxC CompC LE"
		foreach v of local variable {
				
				//2x2x2
				generate `v'_000= cons_`v'_222
				generate `v'_A00= cons_`v'_222 + A_`v'_222 
				generate `v'_0F0= cons_`v'_222 + F_`v'_222 
				generate `v'_00L= cons_`v'_222 + L_`v'_222 
				generate `v'_AF0= cons_`v'_222 + A_`v'_222 + F_`v'_222 + AFint_`v'_222 
				generate `v'_A0L= cons_`v'_222 + A_`v'_222 + L_`v'_222 + ALint_`v'_222 
				generate `v'_0FL= cons_`v'_222 + F_`v'_222 + L_`v'_222 + FLint_`v'_222 
				generate `v'_AFL= cons_`v'_222 + A_`v'_222 + F_`v'_222 + L_`v'_222 + AFint_`v'_222 + ALint_`v'_222 + FLint_`v'_222 + AFLint_`v'_222 				

				//2x2
				generate `v'_00= cons_`v'_22
				generate `v'_A0= cons_`v'_22 + A_`v'_22 
				generate `v'_0F= cons_`v'_22 + F_`v'_22 
				generate `v'_AF= cons_`v'_22 + A_`v'_22 + F_`v'_22 + AFint_`v'_22
				
				//At the margins
				generate `v'_000_add= cons_`v'_add
				generate `v'_A00_add= cons_`v'_add + A_`v'_add 
				generate `v'_0F0_add= cons_`v'_add + F_`v'_add 
				generate `v'_00L_add= cons_`v'_add + L_`v'_add 
				generate `v'_AF0_add= cons_`v'_add + A_`v'_add + F_`v'_add 
				generate `v'_A0L_add= cons_`v'_add + A_`v'_add + L_`v'_add 
				generate `v'_0FL_add= cons_`v'_add + F_`v'_add + L_`v'_add 
				generate `v'_AFL_add= cons_`v'_add + A_`v'_add + F_`v'_add + L_`v'_add 				
				
				generate `v'_NoA	= 0.25 * (`v'_000_add + `v'_0F0_add + `v'_00L_add + `v'_0FL_add)
				generate `v'_A		= 0.25 * (`v'_A00_add + `v'_AF0_add + `v'_A0L_add + `v'_AFL_add) 
				generate `v'_NoF	= 0.25 * (`v'_000_add + `v'_A00_add + `v'_00L_add + `v'_A0L_add) 
				generate `v'_F		= 0.25 * (`v'_0F0_add + `v'_AF0_add + `v'_0FL_add + `v'_AFL_add)
				generate `v'_NoL	= 0.25 * (`v'_000_add + `v'_A00_add + `v'_0F0_add + `v'_AF0_add) 
				generate `v'_L		= 0.25 * (`v'_00L_add + `v'_A0L_add + `v'_0FL_add + `v'_AFL_add)				

			}
		
		//Calculating net benefits at £20,000/QALY: base case
		local R=20000
		local analysistreatment "000 A00 0F0 00L AF0 A0L 0FL AFL 00 A0 0F AF NoA A NoF F NoL L"
			foreach a of local analysistreatment {
				generate NB_`a'_BC = QALYs_`a'*`R' - Cost_`a'
			}
		generate NB_AFint_22_BC = NB_AF_BC - NB_A0_BC - NB_0F_BC + NB_00_BC
		
		generate NB_AFint_222_BC = NB_AF0_BC - NB_A00_BC - NB_0F0_BC + NB_000_BC
		generate NB_ALint_222_BC = NB_A0L_BC - NB_A00_BC - NB_00L_BC + NB_000_BC
		generate NB_FLint_222_BC = NB_0FL_BC - NB_00L_BC - NB_0F0_BC + NB_000_BC
		generate NB_AFLint_222_BC = NB_A00_BC + NB_0F0_BC+ NB_00L_BC + NB_AFL_BC - NB_000_BC - NB_AF0_BC - NB_A0L_BC - NB_0FL_BC

		generate A_INB_22_BC = NB_A0_BC - NB_00_BC
		generate F_INB_22_BC = NB_0F_BC - NB_00_BC
		generate A_INB_222_BC = NB_A00_BC - NB_000_BC
		generate F_INB_222_BC = NB_0F0_BC - NB_000_BC
		generate L_INB_222_BC = NB_00L_BC - NB_000_BC
		
