# Supplementary material for: Economic Evaluation of Factorial Trials: Cost-Utility Analysis of the Atorvastatin in Factorial With Omega EE90 Risk Reduction in Diabetes 2 × 2 × 2 Factorial Trial of Atorvastatin, Omega-3 Fish Oil, and Action Planning
Source: Value Health. 2020 Oct;23(10):1340–8. doi: 10.1016/j.jval.2020.05.018 (PMC7537832; doi:10.1016/j.jval.2020.05.018)
Supplement: Appendix 2c [file mmc4.zip]

Archive with 1 entries (1 files):
- jval_2971_JVAL_Appendix 2c Risk_factor_data_factorial_mmc4.dta
